# Supplementary material for: The Effect of Aza-Glycine Substitution on the Internalization of Dabcyl-Containing Short Oligoarginine
Source: Biomedicines. 2026 Apr 30;14(5):1025. doi: 10.3390/biomedicines14051025 (PMC13204268; doi:10.3390/biomedicines14051025)
Supplement: Supplementary file 1 [file biomedicines-14-01025-s001.zip]

Archive with 1 entries (1 files):
- biomedicines-4233689-supplementary.pdf
